# Supplementary material for: Co-circulation of the two influenza B lineages during 13 consecutive influenza surveillance seasons in Italy, 2004–2017
Source: BMC Infect Dis. 2019 Nov 21;19:990. doi: 10.1186/s12879-019-4621-z (PMC6873537; doi:10.1186/s12879-019-4621-z)
Supplement: Supplementary file 1 — Additional file 1: Table S1. GISAID accession numbers (AN) for hemagglutinin (HA) of influenza B viruses generated in this study (*) and used for the phylogenetic analysis, along with other Italian sequences retrieved from GISAID or NCBI database and reference and WHO vaccine strains (in bold). [file 12879_2019_4621_MOESM1_ESM.xlsx]

## Sheet: Foglio1
Isolate name	Accession Number	B Lineage	Collection date/year	Properties
B/Victoria/2/1987	CY018757	Victoria	1987	Reference strain
B/Yamagata/16/1988	CY018765	Yamagata	1988	Reference strain
B/Shanghai/361/2002	AJ784056	Yamagata	2002-06-12	Vaccine strain
B/Jiangsu/10/2003	CY033844	Yamagata	2003	Reference strain
B/Malaysia/2506/2004	EPI175755	Victoria	2004	Vaccine strain
B/Illinois/13/2005	CY019499	Victoria	2005-02-03	Reference strain
B/Victoria/304/2006	EPI211558	Victoria	2006-06-06	Reference strain
B/Brisbane/3/2007	EPI370742	Yamagata	2007-03-09	Vaccine strain
B/Bangladesh/3333/2007	EPI156050	Yamagata	2007-08-18	Reference strain
B/Fujian-Gulou/1272/2008	CY115287	Victoria	2008	Reference strain
B/England/145/2008	EPI902442	Yamagata	2008-02-14	Reference strain
B/Uruguay/12/2008	EPI163198	Victoria	2008-06-17	Reference strain
B/Brisbane/60/2008	EPI172555	Victoria	2008-08-04	Vaccine strain
B/Singapore/19/2009	EPI193056	Victoria	2009-04-28	Reference strain
B/Hong Kong/514/2009	EPI243627	Victoria	2009-10-11	Reference strain
B/Argentina/R158/2010	EPI301334	Victoria	2010	Reference strain
B/Wisconsin/01/2010	EPI271545	Yamagata	2010-02-20	Vaccine strain
B/Odessa/3886/2010	EPI902450	Victoria	2010-03-19	Reference strain
B/Serbia/1894/2011	EPI902619	Yamagata	2011-03-08	Reference strain
B/Estonia/55669/2011	EPI319345	Yamagata	2011-03-14	Reference strain
B/Stockholm/12/2011	EPI346825	Yamagata	2011-03-28	Reference strain
B/Massachusetts/02/2012	EPI438406	Yamagata	2012-03-13	Vaccine strain
B/Phuket/3073/2013	EPI540675	Yamagata	2013-11-21	Vaccine strain
B/Hong Kong/3417/2014	EPI536447	Yamagata	2014-06-04	Reference strain
B/Nordrhein-Westfalen/1/2016	EPI702285	Victoria	2016-01-04	Reference strain
B/Firenze/10/2005	EPI1508601*	Yamagata	2005-01-26	Italian
B/Firenze/08/2005	EPI1508600*	Victoria	2005-01-19	Italian
B/Sassari/38/2005	EPI1508599*	Victoria	2005-02-21	Italian
B/Parma/10/2005	EPI1508598*	Victoria	2005-01-19	Italian
B/Firenze/5/2005	EPI1508597*	Yamagata	2005-01-19	Italian
B/Trieste/3/2005	KP460390	Yamagata	2005-01-25	Italian
B/Trieste/15/2005	EPI1508561*	Victoria	2005-02-18	Italian
B/Trieste/22/2005	EF692543	Victoria	2005-03-01	Italian
B/Trieste/23/2005	AJK05198	Yamagata	2005-03-04	Italian
B/Parma/1/2006	EPI1508559*	Yamagata	2006-02-22	Italian
B/Parma/2/2006	EPI1508556*	Victoria	2006-02-22	Italian
B/Firenze/4/2006	EPI1508555*	Victoria	2006-02-28	Italian
B/Perugia/5/2006	EPI1508554*	Victoria	2006-03-29	Italian
B/Perugia/6/2006	EPI1508553*	Victoria	2006-05-17	Italian
B/Roma-ISS/3/2007	EPI1508552*	Victoria	2007-02-14	Italian
B/Roma-ISS/5/2007	EPI1508551*	Yamagata	2007-02-06	Italian
B/Parma/1/2007	EPI1508550*	Yamagata	2007-02-28	Italian
B/Parma/6/2007	EPI1508549*	Yamagata	2007-04-04	Italian
B/Friuli-Venezia Giulia/2/2008	EPI1507065*	Yamagata	2008-01-07	Italian
B/Friuli-Venezia Giulia/7/2008	EPI1507064*	Yamagata	2008-01-18	Italian
B/Friuli-Venezia Giulia/12/2008	EPI1507063*	Yamagata	2008-02-26	Italian
B/Parma/4/2008	EPI1507062*	Yamagata	2008-01-18	Italian
B/Parma/7/2008	EPI1507061*	Yamagata	2008-01-23	Italian
B/Parma/8/2008	EPI1507058*	Yamagata	2008-01-24	Italian
B/Perugia/1/2008	EPI1507056*	Yamagata	2008	Italian
B/Sassari/2/2008	EPI1507055*	Yamagata	2008	Italian
B/Sassari/4/2008	EPI1507054*	Yamagata	2008	Italian
B/Sassari/6/2008	EPI1507052*	Yamagata	2008	Italian
B/Friuli-Venezia Giulia/8/2008	EPI1507051*	Victoria	2008-01-21	Italian
B/Friuli-Venezia Giulia/10/2008	EPI1507050*	Victoria	2008-01-28	Italian
B/Parma/6/2008	EPI1507049*	Victoria	2008-01-21	Italian
B/Pavia/1/2008	EPI1507048*	Yamagata	2008-09-03	Italian
B/Pavia/3/2008	EPI1507047*	Yamagata	2008-11-03	Italian
B/Parma/2/2009	EPI1507046*	Victoria	2009-02-05	Italian
B/Perugia/1/2009	EPI1507045*	Victoria	2009-03-02	Italian
B/Firenze/1/2009	EPI1507044*	Victoria	2009-02-09	Italian
B/Milano/20/2010	EPI1507043*	Yamagata	2010-03-17	Italian
B/Milano/12/2010	EPI271883	Victoria	2010-03-15	Italian
B/Milano/21/2010	EPI271885	Victoria	2010-03-23	Italian
B/Milano/30/2010	EPI271889	Victoria	2010-03-30	Italian
B/Roma/2/2010	EPI1507041*	Victoria	2010-11-26	Italian
B/Genova/3/2010	EPI1507038*	Victoria	2010-12-15	Italian
B/Milano/11/2011	JX444068	Yamagata	2011-01-31	Italian
B/Trieste/05/2011	EPI319407	Yamagata	2011-01-19	Italian
B/Milano/4/2011	JX444062	Victoria	2011-01-10	Italian
B/Bari/368/2011	EPI1507028*	Victoria	2011-01-26	Italian
B/Perugia/20/2011	EPI1507037*	Victoria	2011-02-16	Italian
B/Perugia/23/2011	EPI1507035*	Victoria	2011-03-10	Italian
B/Friuli-Venezia Giulia/35/2011	EPI1507034*	Victoria	2011-02-09	Italian
B/Palermo/7/2011	KU529071	Victoria	2011-01-24	Italian
B/Palermo/13/2011	KU529075	Victoria	2011-02-09	Italian
B/Parma/3/2011	EPI319399	Victoria	2011-01-07	Italian
B/Milano/17/2012	EPI1506708*	Victoria	2012-03-08	Italian
B/Roma/1/2012	EPI387462	Yamagata	2012-02-27	Italian
B/Milano/5/2012	EPI387457	Yamagata	2012-02-21	Italian
B/Milano/15/2012	EPI1506707*	Yamagata	2012-03-06	Italian
B/Milano/19/2012	EPI1506706*	Yamagata	2012-03-05	Italian
B/Parma/1/2012	EPI1506705*	Yamagata	2012-02-21	Italian
B/Perugia/2/2012	*EPI387461	Yamagata	2012-03-30	Italian
B/Bari/6/2012	EPI1506674*	Yamagata	2012-12-21	Italian
B/Torino/6/2012	EPI1506657*	Yamagata	2012-12-31	Italian
B/Roma/3/2012	EPI1506488*	Yamagata	2012-12-10	Italian
B/Parma/3/2012	EPI431390	Yamagata	2012-12-19	Italian
B/Firenze/6/2013	EPI464735	Yamagata	2013-01-31	Italian
B/Firenze/8/2013	EPI1506486*	Yamagata	2013-01-31	Italian
B/Bari/294/2013	EPI1506485*	Yamagata	2013-02-25	Italian
B/Perugia/24/2013	EPI1506484*	Yamagata	2013-02-27	Italian
B/Perugia/35/2013	EPI464759	Yamagata	2013-03-06	Italian
B/Roma/14/2013	EPI464769	Yamagata	2013-02-21	Italian
B/Friuli-Venezia Giulia/32/2013	EPI1506350*	Yamagata	2013-03-11	Italian
B/Sassari/38/2013	EPI1507029*	Yamagata	2013-03-21	Italian
B/Milano/101/2013	EPI464757	Victoria	2013-02-19	Italian
B/Firenze/3/2013	EPI464733	Victoria	2013-01-21	Italian
B/Roma/1/2013	EPI1506347*	Victoria	2013-01-07	Italian
B/Perugia/33/2013	EPI1508617*	Victoria	2013-03-04	Italian
B/Palermo/16/2013	EPI704677	Victoria	2013-01-31	Italian
B/Firenze/1/2014	EPI502569	Yamagata	2014-01-07	Italian
B/Firenze/2/2014	EPI530711	Yamagata	2014-01-14	Italian
B/Sassari/1/2014	EPI1508616*	Yamagata	2014-01-13	Italian
B/Sassari/6/2014	EPI531952	Yamagata	2014-02-03	Italian
B/Sassari/10/2014	EPI530723	Yamagata	2014-02-25	Italian
B/Roma/4/2014	EPI557954	Yamagata	2014-12-30	Italian
B/Parma/20/2015	EPI1508615*	Victoria	2015-03-16	Italian
B/Friuli-Venezia Giulia/4/2015	EPI1508614*	Yamagata	2015-01-22	Italian
B/Friuli-Venezia Giulia/18/2015	EPI1508613*	Yamagata	2015-03-03	Italian
B/Roma/3/2015	EPI586486	Yamagata	2015-01-05	Italian
B/Sassari/1/2015	EPI1507060*	Yamagata	2015-03-05	Italian
B/Milano/31/2015	EPI1507057*	Yamagata	2015-02-25	Italian
B/Milano/67/2015	EPI1507059*	Yamagata	2015-04-17	Italian
B/Perugia/15/2015	EPI1507042*	Yamagata	2015-02-16	Italian
B/Perugia/21/2015	EPI1507040*	Yamagata	2015-02-20	Italian
B/Perugia/28/2015	EPI1507039*	Yamagata	2015-03-09	Italian
B/Bari/305/2015	EPI1507032*	Yamagata	2015-01-29	Italian
B/Bari/312/2015	EPI1507031*	Yamagata	2015-02-03	Italian
B/Bari/408/2015	EPI1507030*	Yamagata	2015-03-12	Italian
B/Italy-FVG/19/2015	EPI731418	Yamagata	2015-10-12	Italian
B/Parma/51/2016	EPI1506487*	Yamagata	2016-02-04	Italian
B/Milano/101/2016	EPI773355	Yamagata	2016-02-22	Italian
B/Palermo/7/2016	EPI1508612*	Victoria	2016-02-01	Italian
B/Roma/2/2016	EPI744875	Victoria	2016-01-21	Italian
B/Firenze/4/2016	EPI1508611*	Victoria	2016-02-05	Italian
B/Milano/95/2016	EPI758735	Victoria	2016-02-22	Italian
B/Milano/117/2016	EPI1508610*	Victoria	2016-02-29	Italian
B/Parma/47/2016	EPI758738	Victoria	2016-02-03	Italian
B/Parma/72/2016	EPI1505627*	Victoria	2016-02-12	Italian
B/Perugia/69/2016	EPI1508609*	Victoria	2016-03-30	Italian
B/Perugia/82/2016	EPI1508608*	Victoria	2016-04-11	Italian
B/Bolzano/1/2016	EPI1508607*	Victoria	2016-01-07	Italian
B/Padova/4/2017	EPI1508606*	Victoria	2017-02-02	Italian
B/Friuli-Venezia Giulia/22/2017	EPI998480	Victoria	2017-03-21	Italian
B/Friuli-Venezia Giulia/08/2017	EPI1507036*	Yamagata	2017-02-13	Italian
B/Friuli-Venezia Giulia/18/2017	EPI1022722	Yamagata	2017-03-06	Italian
B/Padova/3/2017	EPI1507033*	Yamagata	2017-01-20	Italian
B/Parma/05/2017	EPI997715	Yamagata	2017-02-17	Italian
B/Parma/07/2017	EPI997717	Yamagata	2017-02-23	Italian
B/Parma/09/2017	EPI1506483*	Yamagata	2017-03-13	Italian
B/Sassari/1/2017	EPI1022817	Yamagata	2017-03-10	Italian
B/Perugia/1/2017	EPI1022811	Yamagata	2017-01-23	Italian
B/Milano/4/2017	EPI1508605*	Yamagata	2017-01-30	Italian
B/Milano/7/2017	EPI1508604*	Yamagata	2017-02-23	Italian
B/Milano/11/2017	EPI1508603*	Yamagata	2017-03-01	Italian
B/Bolzano/1/2017	EPI1508602*	Yamagata	2017-02-10	Italian
B/Pavia/1/2017	EPI1506349*	Yamagata	2017-03-07	Italian
